# Supplementary material for: Plasmodium vivax populations in the western Greater Mekong Subregion evaluated using a genetic barcode
Source: PLoS Negl Trop Dis. 2024 Jul 3;18(7):e0012299. doi: 10.1371/journal.pntd.0012299 (PMC11251639; doi:10.1371/journal.pntd.0012299)
Supplement: S1 Dataset — The top panel shows the assays number its corresponding reference (REF.) or alternate allele (ALT.) and chromosome (Chrom.) position. The reference allele is shown in white, the alternate allele in gray, polygenomic genotypes with both alleles are labeled N and is shown in blue, missing SNPs are labeled X and is shown in red. (XLSX) [file pntd.0012299.s012.xlsx]

## Sheet: sheet 1
S1 Dataset. Barcodes for the 315 clinical P. vivax isolates in GMS. The top panel shows the assays number its corresponding reference (REF.) or alternate allele (ALT.) and chromosome (Chrom.) position. The reference allele is shown in white, the alternate allele in gray, polygenomic genotypes with both alleles are labeled N and is shown in blue, missing SNPs are labeled X and is shown in red.
		Assay	1	2	3	4	5	6	7	8	9	10	11	12	13	14	15	16	17	18	19	20	21	22	23	24	25	26	27	28	29	30	31	32	33	34	35	36	37	38	39	40	41	42
		Ref.	C	T	C	C	A	A	C	A	T	G	C	C	C	T	A	T	C	C	T	G	C	C	T	T	C	C	G	G	T	G	C	C	G	C	G	T	C	G	C	T	A	C
		Alt.	T	G	T	T	G	G	T	G	C	A	T	T	T	C	G	C	T	T	G	T	T	T	C	C	T	A	A	A	C	A	T	T	A	T	A	C	A	A	T	C	G	A
		Chrom.	1	1	2	3	3	3	4	5	5	6	6	7	7	8	8	8	8	9	10	10	10	10	11	11	11	11	11	11	11	11	12	12	12	13	13	13	13	14	14	14	14	14
western China 2011	Yingjiang	YJ1	C	T	C	T	A	A	T	G	C	G	C	C	C	T	G	C	C	T	T	T	T	T	T	C	T	A	G	G	C	A	T	C	G	C	A	T	A	G	C	C	A	A
		YJ2	C	T	C	C	G	G	T	G	C	A	T	C	T	T	A	C	C	C	G	G	T	C	C	C	C	C	G	G	C	G	C	T	G	N	A	C	A	G	C	C	G	A
		YJ3	T	T	C	T	G	A	N	G	T	G	C	C	C	T	G	N	C	T	T	T	N	C	T	C	T	A	G	G	C	A	T	C	G	C	A	N	C	G	C	C	G	A
		YJ4	C	T	C	C	G	G	T	A	T	A	T	C	T	T	G	C	C	C	G	G	T	T	T	T	C	C	A	G	C	A	T	C	G	C	A	T	C	G	C	C	G	C
		YJ5	T	T	C	T	G	G	T	A	C	A	C	C	C	T	G	C	C	T	T	G	T	C	T	C	C	A	G	G	C	A	T	C	G	C	A	T	A	G	C	C	A	C
		YJ6	T	T	C	T	G	A	N	G	C	A	C	C	C	T	G	T	C	T	T	G	T	C	T	C	T	A	G	G	C	A	T	C	G	C	A	T	A	G	C	C	G	A
		YJ7	C	T	C	C	G	G	T	G	C	G	C	C	T	C	G	C	C	T	G	G	N	C	T	C	T	C	G	A	T	X	T	C	A	N	A	C	C	G	T	C	G	A
		YJ8	T	T	C	C	A	A	C	A	T	A	C	C	C	T	G	C	C	T	G	G	T	C	T	T	T	A	G	G	C	A	T	C	G	N	A	T	A	G	C	C	G	C
		YJ9	C	T	C	C	G	A	N	A	C	A	C	C	T	T	G	T	C	T	G	T	T	C	T	C	T	A	G	A	C	A	T	C	G	C	A	T	A	G	C	C	G	A
		YJ10	C	T	C	T	G	A	T	A	N	A	T	C	C	C	G	C	C	T	T	T	T	C	T	C	T	A	G	A	C	G	T	T	A	N	A	T	C	A	C	C	G	A
		YJ11	C	T	C	C	G	A	C	A	T	G	T	T	T	T	G	C	T	T	T	G	T	T	C	C	T	C	G	A	C	A	C	C	G	C	A	C	C	G	C	C	G	C
		YJ12	T	T	C	N	G	A	T	A	C	G	T	C	T	T	G	C	T	T	G	G	N	T	T	T	T	A	G	A	T	G	T	C	G	N	A	C	C	G	T	C	G	C
		YJ13	C	T	C	T	G	A	T	A	C	A	C	N	T	T	G	C	C	N	T	G	T	C	T	C	T	C	G	G	C	A	T	C	G	N	A	T	C	G	C	C	G	A
		YJ14	C	T	C	C	G	G	T	A	C	A	T	C	T	T	G	C	T	N	T	G	T	T	C	C	C	A	G	G	C	G	T	C	A	N	A	C	A	G	T	T	G	C
		YJ15	C	T	C	C	G	N	N	A	T	A	T	C	T	T	G	T	C	C	T	T	T	C	C	C	C	A	G	G	C	A	T	C	A	N	A	C	C	G	C	C	G	C
		YJ16	N	T	C	T	G	G	T	A	T	G	T	C	T	T	G	C	T	T	G	G	C	C	C	N	T	A	G	A	T	A	T	C	G	N	A	C	C	G	C	N	G	A
		YJ17	T	T	C	C	G	A	T	A	T	A	T	C	T	C	N	C	C	N	G	G	C	T	C	C	C	C	G	G	C	N	N	T	G	C	A	C	N	G	N	N	G	A
		YJ18	C	T	C	C	A	A	N	N	T	A	C	C	T	C	G	C	C	N	T	G	T	T	C	C	C	A	G	G	C	A	T	C	G	N	A	T	A	G	T	C	G	A
		YJ19	T	T	C	C	A	G	T	G	T	G	T	C	T	T	G	T	C	N	T	T	T	T	C	C	C	A	G	G	T	A	C	C	G	N	A	C	C	G	C	C	G	C
		YJ20	T	T	C	T	G	A	T	A	T	A	T	C	T	C	G	C	T	N	G	G	C	T	C	C	T	A	G	A	T	A	T	C	G	C	A	C	A	G	T	C	A	C
		YJ21	T	T	C	T	G	A	C	A	T	A	C	C	N	C	G	C	N	N	G	G	C	N	T	C	T	C	G	G	T	N	C	C	G	C	A	C	N	G	C	C	A	C
		YJ22	C	T	C	C	G	A	C	G	C	G	T	T	T	C	A	C	C	T	T	T	C	N	C	C	C	A	G	G	T	A	T	T	G	C	A	T	A	G	C	C	A	C
		YJ23	C	T	C	T	G	A	T	A	T	A	T	C	C	C	G	C	C	T	T	T	T	C	T	C	T	A	G	A	C	G	T	T	A	N	A	T	C	A	C	C	G	A
		YJ24	C	G	C	N	A	A	T	A	T	A	C	C	T	T	G	C	T	N	T	G	C	C	T	C	T	A	G	N	N	A	T	T	G	C	A	C	C	G	C	C	A	A
		YJ25	C	T	C	C	G	A	T	N	T	A	C	C	C	T	G	C	T	N	G	T	C	C	T	C	T	A	G	G	C	G	T	C	G	N	G	C	A	G	C	C	G	C
		YJ26	C	T	C	C	G	A	T	A	T	A	C	C	T	T	A	C	T	N	G	G	T	T	C	C	C	C	G	A	C	A	T	T	G	N	A	C	A	G	T	C	A	C
		YJ27	C	T	C	C	G	A	C	N	T	G	T	C	T	T	G	C	C	N	T	G	T	C	T	C	C	C	G	A	T	G	C	C	A	C	A	C	A	G	C	C	A	C
		YJ28	C	T	C	C	G	A	N	A	C	A	C	T	T	T	A	C	T	N	G	G	C	T	C	T	T	C	G	G	T	A	T	C	G	C	A	C	A	G	C	C	G	C
		YJ29	C	T	C	C	G	A	T	A	T	G	T	T	T	T	G	C	C	N	T	G	T	C	C	T	C	A	G	G	T	A	T	C	G	C	A	C	C	G	T	T	G	C
		YJ30	T	T	C	C	G	G	N	A	T	A	T	T	T	T	G	C	T	N	G	T	T	C	T	C	T	A	A	A	T	A	T	C	G	C	A	C	C	G	C	C	A	C
		YJ31	C	T	C	T	G	G	T	G	T	A	T	C	T	T	G	C	C	T	T	G	T	T	T	C	C	C	G	G	C	A	T	C	G	N	A	C	C	G	T	C	G	A
		YJ32	C	T	C	C	G	A	N	A	N	A	C	C	T	C	G	C	C	N	N	G	T	C	T	C	T	A	G	G	C	A	T	C	N	C	A	C	A	G	N	C	A	A
		YJ33	C	T	C	T	G	A	T	A	T	G	T	T	C	T	A	C	T	T	T	G	T	C	T	N	T	A	G	G	C	A	T	C	G	N	A	T	C	G	C	C	G	C
		YJ34	C	T	C	C	G	A	T	G	T	A	T	T	N	T	G	C	C	N	T	G	T	C	C	T	T	A	G	A	T	A	C	C	G	C	A	T	A	G	T	T	G	A
		YJ35	T	T	C	C	G	A	T	G	T	A	C	T	C	C	G	C	C	N	G	T	T	C	C	T	T	C	G	G	T	A	T	C	A	C	A	T	C	G	C	C	A	A
		YJ36	C	T	C	C	A	G	T	A	T	A	C	T	T	N	G	C	T	T	G	G	T	C	T	T	C	C	G	A	C	A	C	C	G	T	A	C	C	G	C	C	G	A
		YJ37	T	T	C	X	G	A	X	X	C	A	X	X	X	T	G	C	T	X	X	G	X	N	C	T	T	C	X	G	C	A	T	X	A	C	A	N	C	G	T	T	X	X
		YJ38	T	T	C	X	A	A	T	A	X	A	T	C	C	T	G	C	C	C	X	T	X	T	C	N	C	C	G	G	C	A	T	C	G	N	A	C	C	A	X	X	X	C
		YJ39	C	T	C	C	G	A	T	A	C	A	T	T	T	T	G	C	C	N	T	G	T	T	T	T	T	A	G	G	C	A	T	C	G	C	A	C	C	G	T	C	G	C
		YJ40	C	T	C	T	G	G	C	A	T	G	T	C	T	T	G	C	C	N	G	G	T	C	T	C	T	A	G	G	T	A	C	C	G	N	A	T	A	G	C	C	G	C
		YJ41	T	T	C	C	G	A	N	A	T	A	T	T	T	C	A	C	C	T	T	G	T	T	T	C	C	C	G	G	C	G	T	C	G	N	A	T	A	G	C	C	G	C
		YJ42	C	T	C	T	G	G	N	G	C	A	T	C	C	T	G	C	C	T	T	T	C	T	T	C	T	C	G	G	C	A	T	C	G	N	A	C	A	G	C	T	A	C
		YJ43	T	T	C	C	A	A	C	A	T	A	T	C	T	T	G	C	T	N	G	G	T	T	T	C	T	A	G	G	T	A	T	C	G	C	A	C	A	G	C	C	G	C
		YJ44	C	T	C	C	A	A	T	A	T	A	C	C	C	T	G	C	C	N	G	T	T	T	T	T	T	A	G	G	C	A	T	C	A	C	A	T	A	G	C	C	G	C
		YJ45	T	T	C	T	G	A	T	G	T	A	C	C	C	T	G	C	C	T	T	T	C	T	C	T	T	A	G	G	C	A	T	C	G	N	A	T	A	G	C	C	A	A
		YJ46	T	T	C	C	G	A	T	X	X	A	C	X	T	T	G	C	X	N	T	G	T	C	X	T	T	C	A	G	N	A	T	C	N	N	A	N	X	G	T	C	A	C
		YJ47	C	T	C	T	G	A	T	A	C	G	T	C	C	T	G	C	C	T	T	T	T	C	C	C	T	A	G	G	C	G	T	C	G	C	A	C	C	G	C	C	G	C
		YJ48	C	T	C	T	A	A	T	A	T	A	C	C	T	T	G	C	C	T	G	G	C	C	T	C	T	A	G	A	C	A	T	C	G	N	A	T	C	G	C	C	A	A
		YJ49	C	T	C	N	G	A	T	A	C	A	N	C	C	T	G	C	C	N	G	G	T	C	N	N	T	A	G	G	C	G	T	T	G	C	A	N	N	G	N	N	N	N
		YJ50	T	T	C	C	G	G	T	A	C	A	T	T	T	C	A	C	C	N	G	G	T	T	T	T	T	A	A	G	C	A	T	C	A	C	A	C	C	G	C	C	G	A
		YJ51	C	T	C	C	A	A	C	A	T	A	T	T	T	T	G	N	C	T	T	T	C	C	T	C	C	A	G	G	T	G	C	C	G	N	A	T	A	G	T	C	A	C
		YJ52	C	T	C	T	A	A	N	A	C	A	C	T	T	T	G	N	T	N	T	T	C	C	T	C	T	C	G	G	T	G	T	T	G	C	A	C	A	G	C	T	A	A
		YJ53	C	G	C	C	G	A	C	A	T	G	T	T	T	T	A	C	C	N	T	G	C	C	C	C	T	C	G	A	C	A	C	C	G	C	A	T	C	G	T	C	G	A
		YJ54	C	T	C	T	A	A	T	A	T	A	C	C	T	T	G	C	T	N	G	G	T	C	T	C	C	A	G	G	C	G	T	T	G	N	A	C	A	G	C	C	G	C
		YJ55	T	T	C	T	A	A	T	G	T	G	T	C	C	T	G	C	C	N	T	G	N	C	T	C	C	C	A	A	C	A	T	C	A	C	A	T	A	G	C	C	G	A
		YJ56	T	T	C	C	A	N	T	A	C	A	T	T	T	T	G	N	T	N	G	G	T	C	T	C	C	A	G	A	C	G	T	C	G	N	A	T	A	G	C	C	A	A
		YJ57	N	T	C	X	G	A	X	X	T	A	C	T	T	N	G	C	C	C	X	G	X	C	T	C	T	A	G	G	C	A	T	X	G	N	A	T	C	G	C	C	A	A
		YJ58	N	T	C	C	G	A	N	N	N	A	C	N	T	N	G	C	T	N	G	N	N	N	C	C	N	A	G	G	C	A	T	C	G	N	A	N	A	G	C	N	G	A
northeastern Myanmar 2018	Meomauk	Mm1	T	T	C	T	N	A	T	A	N	G	C	C	T	T	G	C	N	T	G	T	C	C	T	C	T	A	G	G	C	A	T	C	G	N	A	T	A	G	C	N	G	A
		Mm2	T	T	C	T	A	A	T	A	T	G	C	C	C	T	G	T	C	C	T	T	T	C	T	C	T	A	G	G	C	A	T	C	G	N	A	T	A	G	C	T	G	A
		Mm3	C	G	C	N	G	G	T	A	C	G	T	C	C	C	N	C	T	T	G	G	T	T	N	N	C	C	G	A	N	A	N	T	A	C	A	C	A	G	T	C	G	A
		Mm4	C	G	C	N	G	G	T	A	C	G	T	C	C	T	G	N	T	N	T	T	C	T	T	N	C	N	G	N	N	A	T	T	A	N	A	N	A	G	T	N	G	C
		Mm5	T	T	C	T	A	A	T	A	T	G	C	C	C	T	G	T	C	N	T	T	T	C	T	C	T	A	G	G	C	A	T	C	G	C	A	T	A	G	C	T	G	A
		Mm6	C	G	C	N	G	G	T	A	C	G	T	C	C	C	N	C	T	N	G	G	T	T	N	N	C	N	G	N	N	A	N	T	A	C	A	C	A	G	T	C	G	A
		Mm7	C	G	C	T	A	A	C	G	C	G	T	C	C	C	A	C	T	N	G	G	T	C	T	C	T	A	G	A	C	A	C	T	A	C	A	T	A	G	T	C	G	A
		Mm8	N	T	C	T	A	A	T	A	T	G	C	C	C	T	G	T	C	N	T	T	T	C	T	C	T	A	G	G	C	A	T	C	G	C	A	T	A	G	C	T	G	A
		Mm9	T	G	C	T	X	A	T	A	T	X	X	X	X	X	G	C	C	N	X	T	C	C	T	C	X	A	X	G	X	A	X	C	X	C	N	T	A	G	X	T	G	A
		Mm10	C	G	C	T	G	G	N	G	C	G	T	C	C	C	A	C	T	N	G	G	T	T	C	C	C	C	G	A	C	A	C	T	A	C	A	C	A	G	T	C	G	A
		Mm11	C	G	C	T	G	G	T	G	C	G	T	C	C	C	A	C	T	T	G	G	T	T	C	C	C	C	G	A	C	A	C	T	A	C	A	C	A	G	T	C	G	A
		Mm12	T	T	C	T	A	A	N	A	T	G	C	C	C	T	G	N	C	N	T	T	T	C	T	C	T	A	G	G	C	A	T	C	G	C	A	T	A	G	C	T	G	A
		Mm13	T	T	C	T	A	A	C	A	T	G	C	C	C	T	G	T	C	N	T	T	T	C	T	C	T	A	G	G	C	A	T	C	G	C	A	T	A	G	C	T	G	A
		Mm14	T	T	C	T	G	A	T	A	C	G	C	C	T	T	G	C	T	C	G	T	T	C	T	C	T	A	G	G	C	A	T	C	G	C	A	T	A	G	C	C	G	A
		Mm15	C	G	C	C	G	G	T	A	C	G	T	C	C	T	G	C	T	N	T	T	C	T	T	T	C	C	G	A	T	A	T	T	A	N	A	C	X	G	T	C	G	C
		Mm16	T	T	C	T	A	A	N	A	T	G	C	C	C	T	G	T	C	N	T	T	T	C	T	C	T	A	G	G	C	A	T	C	G	C	A	T	A	G	C	T	G	A
		Mm17	T	T	C	T	A	A	T	A	T	G	C	C	C	T	G	T	C	N	T	T	T	C	T	C	T	A	G	G	C	A	T	C	G	C	A	T	A	G	C	T	G	A
	Laiza	LZ1	C	T	C	C	G	G	T	A	T	A	C	C	C	C	G	C	T	T	G	G	T	T	T	T	T	A	G	G	T	A	T	C	A	N	A	C	A	G	C	C	G	C
		LZ2	C	T	C	T	A	A	T	A	T	G	C	C	C	T	G	C	C	N	G	T	C	T	T	C	T	A	G	G	C	A	T	C	G	N	A	C	A	G	C	C	G	A
		LZ3	C	T	C	T	A	A	T	A	T	G	C	C	C	T	G	C	C	N	G	T	C	T	T	C	T	A	G	G	C	A	T	C	G	N	A	C	A	G	C	C	G	A
		LZ4	T	T	C	T	G	A	T	A	T	G	C	C	C	T	G	C	T	N	G	T	T	T	T	C	T	A	G	G	C	A	T	C	G	C	A	T	A	G	C	T	G	A
		LZ5	T	T	C	T	G	A	T	A	C	G	C	C	T	T	G	C	T	T	G	T	T	C	T	C	T	A	G	G	C	A	T	C	G	C	A	T	A	G	C	C	G	A
		LZ6	T	T	C	T	A	A	C	A	T	G	C	C	C	T	G	T	C	N	T	T	T	C	T	C	T	A	G	G	C	A	T	C	G	C	A	T	A	G	C	T	G	A
		LZ7	T	T	C	T	A	A	C	A	T	G	C	C	C	T	G	T	C	T	T	T	T	C	T	C	T	A	G	G	C	A	T	C	G	C	A	T	A	G	C	T	G	A
		LZ8	T	T	C	C	G	G	C	N	C	G	C	T	T	T	G	C	C	N	G	T	C	T	T	C	T	A	G	G	C	A	C	C	G	C	A	C	A	G	T	C	G	A
		LZ9	T	T	C	T	G	A	T	A	C	G	C	C	T	T	G	C	T	N	G	T	T	C	T	C	T	A	G	G	C	A	T	C	G	C	A	T	A	G	C	C	G	A
		LZ10	C	T	C	T	G	G	N	A	C	G	T	C	T	T	G	T	T	C	T	T	C	T	T	C	T	A	G	A	T	A	T	T	G	N	A	C	X	G	T	C	G	C
		LZ11	T	T	C	T	A	A	T	A	T	G	C	C	C	T	G	T	C	N	T	T	T	C	T	C	T	A	G	G	C	A	T	C	G	C	A	T	A	G	C	T	G	A
		LZ12	T	T	C	T	G	A	T	A	C	G	C	C	T	T	G	C	T	T	G	T	T	C	T	C	T	A	G	G	C	A	T	C	G	C	A	T	A	G	N	C	G	A
		LZ13	C	T	C	T	N	G	C	A	N	G	T	N	T	T	G	T	T	T	T	T	C	T	T	C	T	N	G	A	T	A	T	T	G	N	A	N	C	G	T	C	G	N
		LZ14	T	T	C	T	A	A	C	A	T	G	C	C	C	T	G	T	C	N	T	T	T	C	T	C	T	A	G	G	C	A	T	C	G	C	A	T	A	G	C	T	G	A
		LZ15	C	T	C	C	G	A	T	A	C	G	T	C	C	N	G	C	T	N	G	G	T	C	C	C	T	A	G	A	C	A	T	C	A	N	A	N	A	G	C	N	A	A
		LZ16	T	T	C	T	G	A	T	A	C	A	T	C	T	T	A	T	C	C	G	G	C	C	T	C	T	C	G	G	C	A	T	C	G	C	A	C	A	G	C	C	G	A
		LZ17	T	T	C	T	A	A	T	A	C	G	C	C	C	T	G	T	C	N	T	T	T	C	T	C	T	A	G	G	C	A	T	C	G	C	A	T	A	G	C	T	G	A
		LZ18	T	T	C	T	G	A	T	A	C	G	C	C	T	T	G	C	T	N	G	T	T	C	T	C	T	A	G	G	C	A	T	C	G	C	A	T	A	G	C	C	G	A
		LZ19	C	T	C	T	A	A	T	A	T	A	C	T	C	T	G	C	T	T	G	T	C	T	T	T	T	A	G	G	C	A	T	C	G	N	A	C	A	G	T	C	G	A
		LZ20	T	T	C	T	A	A	C	A	T	G	C	C	C	T	G	T	C	T	T	T	T	C	T	C	T	A	G	G	C	A	T	C	G	C	A	T	A	G	C	T	G	A
		LZ21	C	T	C	T	A	A	C	A	T	G	C	T	C	C	G	C	C	T	G	T	C	C	T	T	T	A	G	G	C	A	T	C	G	N	A	C	A	G	C	C	G	A
		LZ22	T	T	C	T	A	A	C	A	T	G	C	C	C	T	G	T	C	N	T	T	T	C	T	C	T	A	G	G	C	A	T	C	G	C	A	T	A	G	C	T	G	A
		LZ23	T	T	C	T	G	A	T	A	C	G	C	C	T	T	G	C	T	N	G	T	T	C	T	C	T	A	G	G	C	A	T	C	G	C	A	T	A	G	C	C	G	A
		LZ24	N	T	C	T	G	G	C	A	C	G	T	C	T	T	G	T	T	N	T	T	C	T	T	C	T	A	G	A	T	A	T	T	G	N	A	N	A	G	T	C	G	C
		LZ25	C	T	C	T	A	A	T	A	T	G	C	C	C	T	G	C	C	T	G	T	C	T	T	C	T	A	G	G	C	A	T	C	G	N	A	C	A	G	C	C	G	A
		LZ26	T	T	C	T	A	A	C	A	T	G	C	C	C	T	G	T	C	N	T	T	T	C	T	C	T	A	G	G	C	A	T	C	G	C	A	T	A	G	C	T	G	A
		LZ27	T	T	C	T	A	A	C	A	T	G	C	C	C	T	G	T	C	N	T	T	T	C	T	C	T	A	G	G	C	A	T	C	G	C	A	T	A	G	C	T	G	A
		LZ28	T	T	C	T	A	A	C	A	T	G	C	C	C	T	G	T	C	N	T	T	T	C	T	C	T	A	G	G	C	A	T	C	G	C	A	T	A	G	C	T	G	A
		LZ29	T	T	C	T	A	A	T	A	N	G	C	C	C	T	G	T	C	N	T	T	T	C	T	C	T	A	G	G	C	A	T	C	G	C	A	T	A	G	C	T	G	A
		LZ30	C	T	C	T	G	A	T	A	C	G	T	C	T	T	G	T	T	T	T	T	C	C	T	C	C	C	G	A	C	A	T	T	G	N	A	C	A	G	T	C	G	C
		LZ31	T	T	C	T	G	A	T	G	C	A	C	T	T	T	G	C	C	N	G	G	T	C	T	C	T	A	G	G	C	A	T	C	G	C	A	T	A	G	C	C	G	A
		LZ32	T	T	C	T	G	A	T	A	C	G	C	C	T	T	G	C	T	N	G	T	T	C	T	C	T	A	G	G	C	A	T	C	G	C	A	T	A	G	C	C	G	A
		LZ33	T	T	C	T	G	A	T	A	C	G	C	C	T	T	G	C	T	N	G	T	T	C	T	C	T	A	G	G	C	A	T	C	G	C	A	T	A	G	C	C	G	A
		LZ34	T	T	C	T	A	A	C	A	T	G	C	C	C	T	G	T	C	N	T	T	T	C	T	C	T	A	G	G	C	A	T	C	G	C	A	T	A	G	C	T	G	A
		LZ35	T	T	C	T	G	A	N	G	T	A	C	T	T	C	G	C	C	T	G	T	C	N	T	C	T	C	G	G	T	A	T	T	G	C	A	T	A	G	C	C	A	A
		LZ36	T	T	C	C	G	A	C	A	C	A	T	C	T	T	G	T	C	T	T	G	T	C	T	C	C	A	G	G	T	A	T	C	G	N	A	T	A	G	T	C	G	A
		LZ37	T	T	C	T	G	A	T	A	C	G	C	C	T	T	G	C	T	T	G	T	T	C	T	C	T	A	G	G	C	A	T	C	G	C	A	T	A	G	C	C	G	A
		LZ38	T	T	C	T	G	A	T	G	C	A	C	T	T	T	G	C	T	T	G	G	T	C	T	C	T	A	G	G	C	A	T	C	G	C	A	T	A	G	C	C	G	A
		LZ39	T	T	C	T	G	A	C	A	C	G	C	C	T	T	G	C	T	N	G	T	T	C	T	C	T	A	G	G	C	A	T	C	G	C	A	T	A	G	C	C	G	A
		LZ40	C	T	C	T	A	A	T	A	T	A	C	T	C	T	G	C	T	N	G	T	C	T	T	T	T	A	G	G	C	A	T	C	G	N	A	C	A	G	T	C	G	A
		LZ41	T	T	C	T	A	A	C	A	T	G	C	C	C	T	G	T	C	N	T	T	T	C	T	C	T	A	G	G	C	A	T	C	G	C	A	T	A	G	C	T	G	A
		LZ42	T	T	C	T	G	A	T	A	C	G	C	C	T	T	G	C	T	N	G	T	T	C	T	C	T	A	G	G	C	A	T	C	G	C	A	T	A	G	C	C	G	A
		LZ43	N	T	C	T	N	A	T	A	N	G	N	C	N	T	G	T	N	T	T	T	N	C	T	C	N	C	G	N	C	A	T	N	G	N	A	N	A	G	T	C	G	N
		LZ44	C	T	X	X	A	A	T	X	T	G	T	T	T	C	X	X	T	C	G	T	X	T	X	X	C	X	G	X	X	A	X	C	G	N	A	X	C	X	T	X	X	C
		LZ45	C	T	C	T	A	A	T	A	T	G	C	C	T	T	G	C	C	T	G	T	C	T	T	C	T	A	G	G	C	A	T	C	G	C	A	T	A	G	C	C	G	A
		LZ46	T	T	C	T	A	A	T	A	T	A	C	T	C	T	G	C	T	T	G	T	C	T	T	T	T	C	G	G	T	A	T	C	G	C	A	C	C	G	C	C	A	A
		LZ47	T	T	C	T	G	A	T	A	C	G	C	C	T	T	G	C	T	T	G	T	T	C	T	C	T	A	G	G	C	A	T	C	G	C	A	T	A	G	C	C	G	A
		LZ48	N	X	X	X	A	A	T	X	T	G	C	X	X	T	X	X	C	X	X	T	X	T	X	X	T	X	G	X	X	X	X	N	X	C	A	X	C	X	C	X	X	A
		LZ49	N	X	X	X	X	X	T	X	X	X	X	X	X	X	X	X	X	X	X	X	X	T	X	X	X	X	X	X	X	X	X	X	X	C	N	X	X	X	X	X	X	C
		LZ50	C	T	C	T	G	G	T	A	C	G	T	C	T	C	G	C	T	T	G	T	C	T	T	C	T	A	G	G	C	A	T	C	G	C	A	T	A	G	T	C	G	A
		LZ51	T	T	C	T	A	A	T	A	T	G	C	C	C	T	G	T	C	T	T	T	T	C	T	C	T	A	G	G	C	A	T	C	G	C	A	T	A	G	C	T	G	A
		LZ52	T	T	C	T	G	A	T	G	T	A	C	T	T	C	G	C	C	T	G	T	C	T	T	C	T	C	G	G	T	A	T	T	G	C	A	T	C	G	C	C	A	A
		LZ53	T	T	C	T	G	A	T	A	T	G	C	C	T	T	G	C	C	T	G	T	T	C	T	C	T	A	G	G	C	A	T	C	G	C	A	T	A	G	C	C	G	A
		LZ54	T	T	C	T	A	A	N	A	T	G	C	C	C	T	G	T	C	T	T	T	T	C	T	C	T	A	G	G	C	A	T	C	G	C	A	T	A	G	C	T	G	A
		LZ55	T	T	C	T	A	A	C	A	T	G	C	C	C	T	G	T	C	T	T	T	T	C	T	C	T	A	G	G	C	A	T	C	G	C	A	T	A	G	C	T	G	A
		LZ56	T	T	C	T	A	A	C	A	T	G	C	C	C	T	G	T	C	T	T	T	T	C	T	C	T	A	G	G	C	A	T	C	G	C	A	T	A	G	C	T	G	A
		LZ57	C	T	C	T	A	A	N	A	T	G	T	C	C	N	G	T	C	T	G	T	C	T	T	C	T	A	G	G	C	A	T	T	G	C	A	C	C	G	T	C	G	C
		LZ58	X	X	C	X	X	X	X	X	X	X	X	X	X	X	X	C	C	X	X	X	X	X	X	X	X	X	X	X	X	X	T	X	X	C	X	X	X	X	X	C	X	X
Western Myanmar 2018	Paletwa	PL1	C	T	C	N	N	A	T	A	N	A	N	C	T	T	N	C	N	N	G	N	T	N	C	N	N	N	A	N	N	A	T	N	G	N	A	N	C	G	C	C	N	N
		PL2	C	T	C	T	A	A	C	A	T	A	C	C	T	C	G	C	T	N	T	G	C	C	C	C	T	A	G	A	C	A	C	T	G	C	A	C	A	G	C	C	G	C
		PL3	C	T	C	N	G	G	T	A	C	A	C	T	T	T	G	C	C	N	T	T	T	C	T	T	C	C	G	G	C	A	T	C	G	N	A	N	C	G	N	C	G	C
		PL4	C	T	C	T	G	A	C	A	C	A	T	C	C	T	G	C	C	T	T	G	C	N	T	C	T	A	G	G	C	A	T	C	G	N	A	T	C	G	C	C	G	A
		PL5	C	T	C	C	G	A	C	G	T	A	T	C	T	C	G	C	T	N	G	G	T	T	C	C	T	C	G	G	T	A	T	C	G	C	G	C	C	G	C	C	A	C
		PL6	C	T	C	C	A	A	N	N	C	A	N	C	T	T	N	C	C	N	G	G	C	C	T	C	T	A	A	G	T	A	T	C	G	N	A	C	C	G	C	C	G	A
		PL7	C	T	C	C	G	G	C	G	C	G	T	C	T	C	A	C	T	T	T	T	C	C	C	C	T	C	G	G	C	A	T	C	G	N	A	T	A	G	C	T	A	A
		PL8	C	T	C	T	G	N	C	A	T	A	T	C	T	T	G	C	C	N	T	G	T	N	N	N	N	N	N	G	C	A	N	N	G	N	A	T	C	G	C	C	N	A
		PL9	N	T	C	C	A	G	C	A	T	G	C	C	T	T	G	C	C	N	T	G	T	T	T	C	T	A	G	A	C	A	T	T	G	C	A	T	A	G	C	C	G	C
		PL10	C	T	C	C	G	A	C	A	T	A	T	T	T	T	G	C	C	C	T	T	C	C	T	C	C	A	G	G	T	A	C	T	G	C	A	C	A	G	C	C	A	C
		PL11	C	T	C	T	A	A	T	A	C	G	T	C	T	C	G	C	T	N	G	G	T	C	T	T	T	A	G	G	T	A	T	C	G	N	A	C	C	G	T	C	G	C
		PL12	C	T	C	N	N	A	T	A	N	A	N	C	T	T	N	C	N	N	G	N	T	N	C	N	N	N	A	N	N	A	T	N	G	N	A	N	C	G	C	C	N	N
		PL13	C	T	C	T	A	A	C	A	T	A	C	C	T	C	G	C	T	N	T	G	C	C	C	C	T	A	G	A	C	A	C	T	G	C	A	C	A	G	C	C	G	C
		PL14	C	T	C	N	G	G	T	A	C	A	C	T	T	T	G	C	C	N	T	T	T	C	T	T	C	C	G	G	C	A	T	C	G	N	A	N	C	G	N	C	G	C
		PL15	C	T	C	T	G	A	C	A	C	A	T	C	C	T	G	C	C	T	T	G	C	N	T	C	T	A	G	G	C	A	T	C	G	N	A	T	C	G	C	C	G	A
		PL16	C	T	C	C	G	A	C	G	T	A	T	C	T	C	G	C	T	N	G	G	T	T	C	C	T	C	G	G	T	A	T	C	G	C	G	C	C	G	C	C	A	C
		PL17	C	T	C	C	A	A	N	N	C	A	N	C	T	T	N	C	C	N	G	G	C	C	T	C	T	A	A	G	T	A	T	C	G	N	A	C	C	G	C	C	G	A
		PL18	C	T	C	C	G	G	C	G	C	G	T	C	T	C	A	C	T	T	T	T	C	C	C	C	T	C	G	G	C	A	T	C	G	N	A	T	A	G	C	T	A	A
		PL19	C	T	C	T	G	N	C	A	T	A	T	C	T	T	G	C	C	N	T	G	T	N	N	N	N	N	N	G	C	A	N	N	G	N	A	T	C	G	C	C	N	A
		PL20	N	T	C	C	A	G	C	A	T	G	C	C	T	T	G	C	C	N	T	G	T	T	T	C	T	A	G	A	C	A	T	T	G	C	A	T	A	G	C	C	G	C
		PL21	C	T	C	C	G	A	C	A	T	A	T	T	T	T	G	C	C	C	T	T	C	C	T	C	C	A	G	G	T	A	C	T	G	C	A	C	A	G	C	C	A	C
		PL22	C	T	C	T	A	A	T	A	C	G	T	C	T	C	G	C	T	N	G	G	T	C	T	T	T	A	G	G	T	A	T	C	G	N	A	C	C	G	T	C	G	C
		PL23	C	T	C	N	N	A	C	G	T	A	N	C	T	T	G	N	N	T	G	G	T	N	C	N	C	A	G	G	C	A	T	T	G	C	A	N	N	G	C	C	A	A
		PL24	X	T	C	X	G	A	T	X	T	G	C	C	T	X	X	X	T	X	X	G	X	T	C	C	X	A	G	X	C	X	X	X	A	N	A	X	C	G	X	X	G	C
		PL25	C	T	C	C	X	G	T	G	C	X	C	C	X	T	N	C	C	X	G	X	N	C	T	C	N	A	X	X	C	A	C	C	X	N	A	T	C	G	X	C	A	A
		PL26	C	T	C	C	G	X	X	G	C	A	C	X	T	T	A	C	T	X	N	G	C	C	T	C	N	C	G	G	C	A	T	X	G	N	A	T	C	X	T	C	A	A
		PL27	T	T	C	C	G	A	T	G	T	G	C	N	T	T	G	C	T	C	T	G	T	C	C	C	T	A	G	G	T	A	T	C	G	C	A	C	C	G	T	C	G	C
	Kyauktaw	KT1	N	T	C	N	N	N	N	A	C	A	C	N	N	T	G	C	C	N	G	N	N	N	N	C	N	N	G	G	N	A	T	C	G	N	A	N	N	G	N	C	N	N
		KT2	N	T	C	T	G	A	T	A	N	A	T	T	T	T	G	C	C	T	N	G	T	N	T	N	N	N	G	G	C	A	N	T	G	N	A	N	C	G	N	N	A	C
		KT3	C	T	C	T	A	A	C	G	N	A	C	C	T	T	A	C	N	N	G	N	T	T	T	N	T	C	G	G	C	A	N	C	G	N	A	N	A	G	C	C	A	A
		KT4	N	T	C	C	N	A	C	A	C	N	T	N	T	T	N	C	C	N	N	G	T	N	T	N	T	A	G	N	C	A	T	C	G	N	A	N	N	G	N	T	A	A
		KT5	C	T	C	T	A	A	C	G	T	A	C	C	C	T	G	C	C	T	G	G	T	T	T	C	T	C	G	G	C	A	T	C	G	N	A	T	A	G	C	C	G	C
		KT6	N	T	C	N	A	N	T	A	N	A	N	N	N	C	A	C	C	N	N	T	N	C	T	N	T	A	N	G	C	A	T	T	G	C	A	N	C	G	C	C	A	C
		KT7	N	T	C	T	G	A	C	A	T	A	N	T	T	T	G	C	C	N	G	G	T	C	T	N	T	A	G	G	C	A	T	T	G	N	A	T	A	G	N	N	G	N
		KT8	T	T	C	C	N	N	C	A	T	A	N	N	T	N	N	C	C	N	N	N	C	C	N	N	T	N	G	G	C	A	T	C	G	N	A	N	N	G	N	C	G	C
		KT9	N	T	C	T	N	A	T	A	T	A	T	T	N	N	G	C	N	T	G	G	N	C	T	N	T	C	G	G	C	A	T	C	G	N	A	N	A	G	C	C	N	N
		KT10	T	G	C	C	G	A	C	A	T	G	T	T	T	T	G	C	T	T	T	T	T	C	T	C	C	A	A	G	C	A	T	T	G	N	A	T	A	G	T	T	A	C
		KT11	N	T	C	C	A	N	T	A	T	A	C	N	T	T	A	N	C	T	G	T	T	N	T	C	T	A	G	G	C	A	T	C	G	N	A	C	A	G	C	C	A	A
		KT12	T	T	C	C	N	N	N	A	N	G	N	N	T	T	N	N	C	N	T	N	N	N	T	C	N	A	G	N	C	A	N	C	G	N	A	T	N	G	N	C	G	C
		KT13	N	T	C	C	N	A	N	G	C	A	C	C	C	T	N	C	N	T	G	G	T	T	T	T	T	A	G	G	T	A	T	C	A	N	A	T	A	G	T	C	G	A
		KT14	C	T	C	T	G	A	C	A	T	A	C	C	C	T	G	C	T	T	T	G	T	C	C	C	C	A	G	G	T	A	T	C	G	N	A	C	C	G	T	C	G	A
		KT15	T	T	C	C	A	A	T	A	C	A	C	T	T	T	G	C	C	N	G	G	T	C	C	C	T	A	G	G	C	A	T	C	G	N	A	N	C	G	C	C	A	A
		KT16	T	T	C	C	A	A	C	A	C	A	C	T	T	C	G	N	C	N	G	G	C	C	T	T	T	A	G	G	C	G	T	C	G	N	A	T	A	G	C	C	G	A
		KT17	N	T	C	C	A	N	T	A	N	A	T	T	T	T	A	N	C	N	G	G	T	C	T	C	T	A	G	G	C	A	T	T	A	C	N	C	C	G	T	C	G	A
		KT18	T	T	C	C	G	A	T	A	T	A	T	C	T	T	G	N	T	C	G	T	C	T	C	C	T	A	G	A	T	A	T	C	G	N	A	C	C	G	C	C	A	C
		KT19	T	T	C	C	G	G	C	A	T	A	C	T	T	T	A	T	T	T	T	G	T	C	C	C	C	A	G	A	C	A	T	C	G	N	A	C	A	G	C	C	A	A
		KT20	T	T	C	T	G	A	T	A	C	A	T	N	C	T	G	T	C	N	G	G	T	N	N	N	C	A	G	G	N	N	T	C	G	N	A	C	A	G	T	C	A	A
		KT21	C	T	C	C	N	A	C	A	T	N	T	C	C	T	N	C	C	N	T	T	C	C	T	T	T	A	G	G	N	A	T	C	G	C	A	T	C	N	C	C	A	C
		KT22	N	T	C	N	A	N	T	A	N	A	C	N	T	T	N	T	T	N	G	N	T	T	N	C	N	A	G	G	C	A	T	C	G	N	A	C	A	G	N	C	G	C
		KT23	T	T	C	C	G	A	C	N	C	G	T	T	T	T	A	T	C	T	T	G	C	T	T	C	T	A	G	G	C	A	T	C	G	N	A	T	C	G	C	C	G	C
		KT24	C	T	C	N	A	A	C	N	T	A	T	C	C	T	G	C	C	T	T	T	C	C	T	C	C	N	G	N	C	N	T	C	G	N	A	C	A	G	C	C	A	A
		KT25	T	T	C	C	A	A	T	A	T	A	T	T	T	C	A	C	C	T	G	G	T	C	T	C	T	C	A	G	C	A	T	C	G	N	A	T	C	G	C	C	G	A
		KT26	T	T	C	T	A	A	C	A	T	A	T	C	C	T	A	T	T	N	G	N	C	C	T	C	C	C	G	A	C	A	T	T	G	N	A	T	A	G	T	C	A	C
		KT27	N	T	C	T	G	A	C	N	C	G	C	C	T	C	G	C	C	N	T	T	T	C	T	T	T	C	G	G	C	A	T	C	G	N	A	N	C	G	C	C	N	C
		KT28	C	T	C	N	G	N	C	N	C	N	C	C	T	N	G	C	T	N	T	G	N	C	T	N	N	A	G	G	T	A	T	C	G	N	A	N	C	G	C	C	N	C
southern Myanmar 2011	Thanbyuzayat	TZ1	C	T	C	C	A	A	N	G	T	G	T	T	T	T	A	C	C	T	T	G	C	T	C	C	C	A	A	G	C	A	T	C	G	N	A	C	C	A	T	C	A	A
		TZ2	N	T	C	N	G	X	X	A	N	A	C	C	T	T	G	C	X	N	X	T	X	C	T	C	C	A	X	G	C	A	T	C	G	C	N	N	C	G	N	C	G	A
		TZ3	C	T	C	T	G	A	T	G	T	G	C	C	T	T	G	T	C	T	T	T	T	C	T	C	T	A	G	G	C	A	T	C	A	N	A	T	A	G	C	C	G	A
		TZ4	C	T	C	T	G	A	C	A	T	N	N	C	T	T	G	T	C	T	T	N	T	C	T	C	T	A	G	N	C	A	T	C	N	N	A	T	A	G	C	N	A	N
		TZ5	N	T	C	C	G	A	C	A	C	A	C	C	T	T	G	C	C	C	N	G	T	N	T	C	T	A	G	G	C	A	T	C	G	C	A	T	A	G	T	C	G	A
		TZ6	C	T	C	C	G	A	C	G	N	N	C	N	T	T	G	C	C	N	N	G	T	N	T	C	T	A	G	G	C	N	T	C	G	N	A	T	N	G	T	C	G	A
		TZ7	N	T	C	X	G	X	T	A	C	G	X	C	C	T	G	C	X	T	X	N	X	C	T	T	T	C	X	G	C	G	T	T	G	C	N	T	C	G	T	X	X	X
		TZ8	C	T	C	T	G	G	C	A	T	A	C	C	T	T	A	C	T	C	G	G	T	C	N	C	N	N	G	G	C	G	C	T	G	C	A	N	C	G	T	C	G	C
		TZ9	C	T	C	C	G	A	C	A	N	A	N	C	T	T	G	N	C	C	T	N	T	N	T	C	T	A	G	N	C	N	T	C	G	C	A	N	A	G	C	C	A	C
		TZ10	N	T	C	C	G	A	T	A	T	A	C	C	C	T	G	C	T	N	T	T	T	C	C	T	T	A	G	A	C	A	T	T	G	N	A	C	C	G	T	C	A	C
		TZ11	N	T	C	N	A	A	C	N	N	A	N	C	T	T	A	C	C	N	G	T	C	C	N	C	T	C	A	G	C	A	T	C	G	C	A	N	A	G	N	C	G	A
		TZ12	N	T	C	N	G	A	C	A	C	A	C	C	T	N	A	C	N	N	T	G	T	C	T	C	T	A	G	G	C	A	T	C	G	N	A	T	A	G	T	C	G	A
		TZ13	C	T	C	C	G	A	C	A	C	A	C	C	T	T	G	C	C	N	T	G	T	C	T	C	T	A	G	G	C	A	T	C	G	C	A	T	A	G	T	C	G	A
		TZ14	N	T	C	C	G	A	T	A	C	G	T	T	T	T	G	C	T	C	T	T	T	C	T	T	C	A	A	G	C	A	T	C	G	N	A	C	C	G	T	C	G	C
		TZ15	N	T	C	C	A	A	C	A	T	A	N	C	N	N	N	T	C	N	T	G	T	C	N	N	C	A	G	G	C	A	T	C	G	N	A	C	A	G	N	C	A	A
		TZ16	N	T	C	C	A	G	T	A	T	A	T	C	T	T	G	N	T	N	G	T	T	T	T	T	T	A	G	G	T	A	T	T	G	N	A	T	A	G	T	C	G	C
		TZ17	T	T	C	C	G	A	C	G	C	A	T	C	C	T	G	C	T	N	T	T	T	N	T	C	C	A	G	G	C	A	T	C	G	N	A	T	A	G	T	C	G	C
		TZ18	C	T	C	N	G	A	T	A	T	G	C	C	T	T	G	C	C	N	T	T	T	C	T	C	T	A	G	G	C	A	T	T	A	N	A	T	A	G	N	N	G	A
		TZ19	N	T	C	X	G	A	T	A	C	A	T	C	N	T	G	C	C	T	X	N	X	C	T	N	T	X	G	G	C	A	T	X	N	N	A	N	N	G	C	X	X	N
		TZ20	C	T	C	T	G	A	T	A	T	G	C	C	T	T	G	N	C	T	T	T	T	C	T	C	T	A	G	G	C	A	T	C	A	N	A	T	A	G	C	C	G	A
		TZ21	C	T	C	C	A	A	T	G	C	A	C	T	T	T	A	C	C	N	T	G	C	T	T	C	T	C	G	G	C	A	T	C	A	C	A	T	C	G	T	C	G	A
		TZ22	N	T	C	X	N	A	X	A	N	A	T	N	N	T	G	C	C	N	X	G	X	C	N	N	T	A	G	G	C	A	T	X	G	C	A	N	A	G	C	X	A	N
		TZ23	N	T	C	C	G	A	T	A	C	A	C	C	T	T	G	C	C	N	T	G	T	C	T	C	T	A	G	G	C	A	T	T	G	N	A	N	A	G	C	C	G	A
		TZ24	N	T	C	C	A	N	C	A	T	G	C	C	C	C	A	C	C	N	T	G	C	C	T	N	T	A	G	G	C	G	T	C	G	C	A	T	A	G	T	C	G	C
		TZ25	T	T	C	T	G	A	C	A	N	A	C	C	T	T	G	C	C	T	T	G	T	N	T	C	T	A	G	G	C	A	T	C	G	N	A	N	A	G	C	C	A	A
		TZ26	C	T	C	C	G	A	T	A	T	G	C	C	T	T	G	C	C	N	G	T	T	C	T	C	C	A	G	A	C	A	T	T	G	C	A	T	A	G	C	C	A	C
		TZ27	T	T	C	C	G	A	C	G	C	A	T	T	T	T	G	C	C	C	G	G	T	C	T	C	T	A	G	G	T	A	T	C	G	C	A	C	A	G	C	C	G	C
		TZ28	C	G	C	C	G	A	T	G	T	A	T	C	T	T	G	C	C	N	G	T	T	T	T	C	T	C	G	G	C	A	T	C	G	N	A	N	C	G	T	C	A	C
		TZ29	T	T	C	C	A	N	T	G	T	A	N	C	T	T	G	C	C	N	G	T	C	T	T	N	T	C	G	N	C	A	T	T	G	C	A	C	A	G	N	C	G	A
		TZ30	C	T	C	C	G	G	C	A	T	G	C	C	C	T	G	C	C	T	G	G	T	T	T	C	T	A	G	G	C	A	T	C	G	N	A	T	C	G	C	C	G	A
		TZ31	C	T	C	C	G	A	N	A	T	G	C	N	T	T	G	C	C	N	T	T	T	C	T	C	T	A	G	G	N	A	T	T	A	N	A	N	A	G	N	C	G	N
		TZ32	C	T	C	T	G	A	T	A	T	G	C	C	T	T	G	C	C	T	T	T	T	C	T	C	T	A	G	G	C	A	T	T	A	N	A	T	A	G	C	C	G	A
		TZ33	T	T	C	C	G	G	T	N	C	A	C	T	T	T	A	N	T	N	G	G	C	N	C	C	T	A	G	G	C	A	T	C	A	C	A	T	C	G	C	C	G	C
		TZ34	T	T	C	C	G	N	N	A	C	G	C	C	T	T	G	C	T	N	N	N	T	C	T	C	T	A	G	N	C	N	T	C	G	N	A	N	C	G	T	N	G	N
		TZ35	C	T	C	T	G	A	T	G	T	G	C	C	T	T	G	T	C	T	T	T	T	C	T	C	T	A	G	G	C	A	T	C	A	N	A	T	A	G	C	C	G	A
		TZ36	C	T	C	T	G	A	T	A	T	G	C	C	T	T	G	N	C	T	T	T	T	C	T	C	T	A	G	G	C	A	T	C	A	N	A	T	A	G	C	C	G	A
		TZ37	T	T	C	C	G	A	C	A	C	A	C	C	T	T	G	C	C	C	G	G	C	C	T	C	T	A	G	G	T	A	T	T	G	C	A	C	A	G	C	N	A	C
		TZ38	C	T	C	C	A	A	T	A	T	G	T	C	C	C	G	C	C	T	T	G	C	C	T	C	C	A	G	A	T	G	T	C	G	N	A	T	A	G	T	C	G	C
		TZ39	C	T	C	N	N	A	C	N	C	A	N	T	N	T	G	C	C	N	N	G	N	C	T	N	T	N	N	A	N	A	N	C	G	C	A	N	A	G	N	C	N	N
		TZ40	N	T	C	X	G	A	X	X	C	A	X	C	C	T	N	C	C	N	X	N	X	C	T	C	N	N	X	G	C	G	T	C	G	C	N	T	N	G	X	C	G	C
		TZ41	C	T	C	C	G	A	C	A	C	A	T	C	C	T	G	C	C	T	G	T	C	C	T	C	C	A	G	G	C	G	T	C	G	N	A	T	A	G	C	C	A	A
		TZ42	N	T	C	X	G	N	X	X	C	A	C	C	T	T	A	C	T	N	X	G	X	C	T	T	N	X	X	G	T	A	T	C	G	C	N	N	N	G	N	X	X	A
		TZ43	C	T	C	C	G	A	C	A	T	A	T	C	T	C	G	C	C	C	G	G	T	C	T	C	T	A	G	A	C	A	T	T	G	C	G	C	A	G	C	C	G	A
		TZ44	T	N	C	C	G	A	C	A	T	A	C	C	N	T	G	C	N	T	N	G	T	C	N	C	N	A	G	G	C	G	T	C	G	N	A	N	A	G	N	C	A	C
		TZ45	C	T	C	C	A	A	C	A	C	G	T	T	T	T	G	C	C	T	T	G	T	T	T	C	T	A	G	A	C	A	T	C	G	N	A	T	A	G	C	C	G	A
		TZ46	C	T	C	C	A	A	C	G	T	A	C	C	T	T	G	T	C	N	T	G	T	C	T	T	T	A	G	G	C	A	T	C	G	C	A	T	A	G	C	C	A	A
		TZ47	T	T	C	C	G	A	C	A	T	A	C	C	T	T	G	C	C	N	T	G	T	C	T	C	T	A	G	G	C	A	T	C	G	C	A	T	C	G	C	T	A	C
		TZ48	C	T	C	C	A	N	C	A	T	A	T	C	T	T	G	T	N	T	G	T	T	N	T	T	T	A	G	G	T	A	T	C	G	N	A	T	A	G	T	C	G	N
		TZ49	C	T	C	T	G	A	T	G	T	G	C	C	T	T	G	T	C	T	T	T	T	C	T	C	T	A	G	G	C	A	T	C	N	N	A	T	A	G	C	C	N	A
		TZ50	T	T	C	C	A	G	C	A	T	G	T	T	C	T	A	C	C	T	G	G	T	C	C	T	T	C	G	G	C	A	T	C	G	N	A	C	A	G	T	C	A	A
		TZ51	C	T	C	C	G	A	N	N	N	N	C	N	C	N	N	N	C	N	T	G	T	C	T	N	T	A	N	G	N	A	T	N	G	C	A	T	N	G	C	N	G	N
		TZ52	T	T	C	T	G	A	C	G	T	A	C	C	T	T	G	T	T	T	T	G	T	C	T	C	T	A	G	G	C	A	T	C	G	N	A	T	A	G	C	C	A	A
		TZ53	T	T	C	C	G	A	C	A	C	G	T	T	T	T	G	C	C	C	T	G	T	C	C	T	T	A	G	N	T	A	T	T	G	C	A	T	C	G	T	C	G	A
		TZ54	C	T	C	C	A	A	C	G	T	A	C	C	T	C	G	C	T	N	G	G	T	C	C	T	T	A	A	G	C	A	T	C	A	C	G	C	C	G	C	C	G	C
	Kawthaung	PK1	C	T	C	N	G	A	N	A	N	A	T	N	T	N	N	C	N	N	N	G	T	C	N	N	T	N	A	G	C	A	T	N	G	N	N	N	N	G	C	C	A	N
		PK2	N	T	C	T	G	A	C	G	N	A	T	N	N	T	N	C	C	N	G	G	T	C	T	T	T	N	G	G	N	N	T	T	G	N	A	N	C	G	N	C	N	C
		PK3	N	T	C	X	N	G	X	X	T	A	T	T	T	T	A	C	N	T	X	N	X	T	C	T	T	A	X	G	N	A	T	T	N	C	N	N	C	G	X	C	G	C
		PK4	N	T	C	C	G	G	N	A	C	G	T	C	T	T	G	C	T	N	T	G	C	C	C	T	T	A	G	G	T	A	T	T	G	C	A	C	C	G	T	N	A	C
		PK5	C	T	C	C	N	G	C	G	N	N	T	C	T	N	G	C	N	C	T	T	T	N	N	T	T	N	G	G	T	N	T	T	G	N	A	N	N	G	N	N	G	N
		PK6	C	T	C	T	G	A	T	G	T	A	T	T	C	T	A	C	C	T	T	G	T	C	T	C	T	C	A	G	T	A	T	C	G	N	A	C	A	G	T	C	G	A
		PK7	C	T	C	C	G	G	T	G	T	G	C	T	T	T	A	C	T	N	T	T	T	T	C	C	C	C	G	G	C	A	T	T	G	C	A	C	C	G	C	C	G	A
		PK8	C	T	C	C	G	G	C	G	T	G	C	T	T	T	G	C	T	N	T	G	T	C	C	C	T	C	A	G	T	A	C	C	G	C	A	C	C	G	T	T	A	A
		PK9	C	T	C	T	G	G	N	N	T	G	T	C	T	T	G	N	T	N	G	G	C	T	T	C	T	C	A	G	T	A	T	T	G	N	A	C	C	G	C	C	G	C
		PK10	C	T	C	C	A	A	T	G	T	A	T	T	T	C	G	N	T	C	T	T	T	C	T	C	C	C	G	G	T	A	T	T	A	N	A	C	C	G	T	C	G	C
		PK11	C	G	C	C	G	N	T	A	T	A	T	C	C	N	G	C	C	T	T	T	T	T	C	C	T	A	G	N	T	A	T	C	G	N	A	T	C	G	T	C	G	C
		PK12	N	T	C	N	G	G	N	G	T	A	C	T	T	N	N	C	C	N	G	T	T	C	T	T	C	C	G	N	N	G	T	C	N	C	A	C	C	G	T	C	G	N
		PK13	C	G	C	T	G	A	C	A	T	A	T	T	T	T	A	C	T	N	G	G	T	C	C	C	T	A	G	A	C	G	T	C	G	N	A	C	C	G	T	T	G	A
		PK14	C	T	C	C	G	G	C	A	T	G	C	T	T	C	G	C	T	N	T	G	T	C	C	C	C	C	G	G	T	G	T	C	A	N	A	C	A	G	C	T	G	A
		PK15	C	T	C	C	A	A	T	A	T	A	T	C	T	C	G	C	T	C	T	T	T	C	C	T	C	A	G	G	T	G	T	T	G	C	A	C	C	G	T	C	G	A
		PK16	N	T	C	N	G	N	T	A	C	A	C	T	T	T	G	C	T	T	T	G	T	T	C	T	C	C	A	G	C	A	T	C	A	N	A	N	A	G	C	C	G	C
		PK17	C	G	C	T	G	G	T	A	T	A	T	N	T	C	A	C	T	N	T	N	T	C	T	C	T	C	G	G	N	A	T	T	G	N	A	C	C	G	C	C	N	C
		PK18	C	T	C	C	G	G	T	A	C	A	C	C	T	C	G	C	C	N	T	G	T	C	C	T	T	A	G	A	C	G	T	C	G	C	A	C	C	G	C	T	G	C
		PK19	C	T	C	T	G	G	C	A	T	N	N	N	T	N	G	C	C	N	T	N	C	N	C	N	N	N	G	G	N	N	T	T	G	N	A	C	C	G	C	C	N	N
		PK20	C	T	C	C	G	A	T	A	T	A	T	C	T	N	G	C	T	N	T	T	T	C	C	C	T	C	G	G	T	A	T	C	A	C	A	C	C	A	C	C	G	A
		PK21	C	T	C	N	G	G	C	N	C	G	C	T	T	T	G	C	C	T	T	T	T	T	T	C	C	C	G	G	C	G	T	C	A	N	A	T	C	G	C	T	G	A
		PK22	C	G	C	C	G	G	N	G	T	G	T	T	T	T	G	C	T	N	T	T	T	C	C	T	C	C	G	G	C	G	T	C	G	C	A	T	C	G	C	C	G	A
		PK23	N	T	C	C	G	A	T	A	N	G	T	C	T	T	G	C	C	N	T	T	C	N	C	T	T	A	G	G	T	A	T	C	G	N	A	N	C	G	T	C	G	A
		PK24	C	T	C	C	G	G	T	A	N	A	C	N	T	C	G	C	C	N	T	G	T	C	C	N	T	A	G	N	N	G	T	N	G	C	A	N	C	G	C	N	G	C
		PK25	C	T	C	C	G	G	C	G	T	A	C	C	C	C	G	C	T	T	T	G	T	T	N	N	C	C	N	G	C	A	T	T	G	C	A	C	C	G	T	C	G	C
		PK26	C	T	C	C	G	G	T	G	C	A	C	C	T	C	G	C	C	N	T	G	T	C	C	T	T	A	G	A	C	G	T	C	G	C	A	C	C	G	C	T	G	C
western Thailand 2011	Thasongyang	TH1	C	T	C	T	G	G	C	G	T	A	C	T	T	T	G	C	C	T	T	G	T	C	T	C	C	A	G	G	C	A	T	C	G	C	A	C	C	G	C	C	G	A
		TH2	T	T	C	T	A	A	C	G	T	A	C	T	T	T	G	C	C	T	G	G	T	C	T	T	C	A	G	G	C	A	T	C	G	C	A	C	A	G	C	C	G	C
		TH3	C	T	C	C	G	A	C	G	T	A	C	C	T	T	G	T	T	T	T	G	T	C	C	T	C	A	A	G	T	A	T	C	G	N	A	C	A	G	C	C	A	A
		TH4	C	T	C	C	G	A	T	A	T	A	T	T	C	T	G	C	C	T	G	G	T	C	T	C	C	A	G	G	C	A	T	C	G	C	A	C	A	G	C	C	G	C
		TH5	T	T	C	C	G	A	C	A	C	A	C	C	C	T	G	C	C	C	G	G	T	T	C	T	T	A	G	A	C	A	T	T	A	C	A	C	A	G	C	C	A	A
		TH6	N	T	C	N	A	A	C	G	N	N	T	C	T	T	N	C	C	T	G	G	T	N	N	N	T	N	G	G	T	A	T	C	G	C	A	C	N	G	N	C	N	A
		TH7	T	T	C	T	G	A	C	A	T	G	T	C	T	T	G	C	T	T	G	G	T	T	T	T	T	A	A	G	C	A	T	C	A	N	A	C	A	G	X	C	A	C
		TH8	C	T	C	T	G	G	C	A	T	N	N	N	T	T	G	C	T	N	T	G	T	C	T	N	N	N	G	A	C	A	T	C	G	N	A	C	A	G	T	C	N	N
		TH9	C	X	C	X	X	X	T	X	X	X	X	X	T	X	X	C	X	T	X	T	X	X	T	X	X	X	X	X	C	X	T	C	X	C	N	T	X	X	X	C	A	X
		TH10	T	T	C	C	G	A	C	A	C	A	C	T	T	T	G	T	T	T	G	G	T	C	T	C	T	C	G	G	C	A	T	T	G	N	A	C	A	G	C	C	G	A
		TH11	T	T	C	T	N	G	C	A	T	N	C	C	T	T	G	C	C	T	G	G	N	C	T	C	N	N	G	G	N	N	T	T	G	N	A	T	N	G	C	C	G	C
		TH12	C	T	C	T	G	A	C	G	T	G	C	T	T	T	G	C	T	T	T	G	C	C	T	T	T	C	A	G	C	G	C	T	A	N	A	C	A	G	T	C	A	A
		TH13	X	X	C	T	X	X	T	A	X	X	X	C	X	X	G	T	X	X	X	X	T	X	T	C	X	A	X	A	C	X	T	C	X	C	N	T	X	G	X	C	G	X
		TH14	X	X	C	X	X	X	T	X	X	X	X	X	X	X	X	X	T	X	X	X	X	C	T	X	X	X	X	X	C	X	X	C	X	C	A	T	X	X	X	X	X	X
		TH15	C	T	C	C	G	A	C	G	C	G	T	C	C	T	G	C	T	C	G	G	T	C	T	C	C	A	G	G	C	A	C	C	G	N	A	T	C	G	C	C	A	A
		TH16	C	T	C	C	G	A	C	A	T	A	T	C	C	T	G	C	T	C	T	G	T	C	T	C	T	A	G	G	C	A	T	C	G	N	A	T	C	G	C	C	A	C
		TH17	T	T	C	C	G	A	N	G	T	G	C	C	T	C	G	T	T	T	T	T	T	T	T	C	T	C	G	G	T	G	T	C	G	N	A	T	C	G	C	C	G	A
		TH18	C	T	C	X	X	X	X	X	N	G	X	X	T	T	A	C	C	N	G	G	T	C	T	C	T	C	X	G	N	A	X	C	N	C	A	C	X	X	C	C	A	A
		TH19	C	T	C	C	G	A	C	A	T	G	C	C	C	T	G	C	T	T	G	G	T	C	T	C	T	A	G	A	C	A	T	C	G	C	A	T	C	G	C	C	A	C
		TH20	T	T	C	T	A	A	C	A	T	A	C	C	T	T	G	T	C	T	G	G	T	C	T	C	T	C	G	A	C	A	T	T	G	C	A	C	C	G	C	T	G	A
		TH21	T	T	C	C	G	A	C	G	T	A	T	C	C	T	G	T	T	T	T	G	T	C	T	C	C	C	G	A	C	G	T	T	G	N	A	C	C	G	C	C	A	A
		TH22	C	T	C	C	A	A	C	A	C	A	T	T	T	C	G	C	C	C	T	G	T	T	C	T	T	A	G	A	C	A	T	C	G	C	A	T	C	G	C	C	G	A
		TH23	T	T	C	T	A	A	T	A	T	A	C	C	C	T	G	T	C	T	T	G	T	C	T	T	C	C	G	G	C	A	T	C	A	N	A	T	A	G	C	C	G	A
		TH24	C	T	C	T	G	A	C	A	C	A	C	T	T	T	G	T	T	C	T	G	T	C	T	T	T	A	G	A	C	A	T	T	G	C	A	T	C	G	C	C	G	A
		TH25	C	T	C	C	A	N	T	G	C	G	C	C	T	T	G	C	C	N	G	G	T	C	T	T	T	A	G	A	C	A	T	T	G	N	A	C	A	G	C	C	G	C
		TH26	C	T	C	C	N	A	C	A	N	A	N	N	T	N	N	C	C	N	T	N	N	C	T	T	C	A	G	G	C	A	T	C	G	N	A	N	N	G	C	C	N	C
		TH27	T	T	C	C	G	G	C	A	C	A	C	C	T	T	G	C	T	N	G	G	C	C	T	C	T	A	G	G	C	A	T	C	G	C	A	C	C	G	C	C	A	A
		TH28	T	T	C	T	G	A	C	G	C	A	T	T	T	T	G	C	T	N	T	G	C	C	C	C	C	C	G	G	C	A	T	C	G	C	A	C	C	G	C	C	G	C
		TH29	C	T	C	C	G	A	C	A	C	A	C	C	T	T	G	T	C	N	G	G	T	C	T	C	T	C	G	G	T	A	T	C	G	C	A	T	A	G	C	C	G	A
		TH30	C	T	C	C	G	G	C	A	C	G	C	C	C	T	G	C	C	T	G	G	T	T	T	C	C	A	G	A	C	A	T	C	G	N	A	C	C	G	C	C	G	A
		TH31	T	T	C	C	G	G	N	A	C	A	C	C	T	T	G	C	T	N	T	G	T	T	T	C	T	A	G	G	C	A	T	C	G	C	A	T	A	G	C	C	A	A
		TH32	T	T	C	C	G	A	N	G	C	A	C	C	N	T	G	C	C	N	T	T	T	C	T	C	C	A	G	A	C	A	T	C	A	C	A	T	A	G	C	T	G	A
		TH33	T	T	C	T	G	A	C	A	C	A	T	C	C	T	G	C	C	T	T	G	C	T	T	C	T	A	G	G	C	A	T	C	G	N	A	N	A	G	C	C	G	C
		TH34	C	T	C	T	G	A	T	A	T	G	T	C	N	T	G	C	T	N	T	G	T	T	T	T	T	A	G	G	T	A	T	C	G	C	A	C	A	G	T	C	A	A
		TH35	C	T	C	T	G	A	C	G	N	N	N	N	N	T	G	C	N	T	G	G	N	N	N	C	C	A	N	N	C	A	T	C	G	N	A	C	N	G	C	N	G	N
		TH36	T	T	C	C	G	G	C	A	T	A	T	C	C	T	G	C	T	C	G	G	T	C	T	T	C	A	G	G	C	A	T	C	G	N	A	C	A	G	T	C	A	C
		TH37	N	T	C	C	G	A	C	G	T	A	T	T	C	T	G	C	T	T	T	T	C	C	T	C	T	A	G	G	C	A	T	C	G	N	A	C	A	G	C	C	A	A
		TH38	C	G	C	T	A	A	T	A	N	G	X	X	T	T	A	C	X	C	X	T	X	C	C	C	X	X	G	G	C	A	X	T	G	C	G	T	C	G	T	C	G	C
		TH39	T	T	C	C	G	G	N	A	T	G	T	C	T	T	G	C	T	T	T	G	T	C	T	C	T	C	G	A	C	A	T	C	G	N	A	T	A	G	T	C	A	C
		TH40	C	T	C	C	G	A	N	A	C	A	T	C	N	C	G	C	C	T	T	G	T	C	T	T	T	A	G	A	C	A	T	C	G	C	A	T	C	G	T	C	A	C
		TH41	C	T	C	T	G	G	C	A	C	A	T	C	T	T	G	N	C	T	T	G	T	C	T	T	T	A	G	G	C	A	C	C	G	C	A	T	A	G	C	C	G	C
		TH42	C	T	C	C	A	A	N	G	N	A	N	N	T	C	A	T	C	N	N	G	T	C	T	T	C	A	A	G	C	A	T	T	N	N	A	N	C	G	T	C	G	C
		TH43	C	T	C	N	G	A	T	A	C	A	C	T	N	T	G	C	C	N	T	G	T	T	T	C	N	N	G	A	C	G	N	C	G	N	A	C	A	G	N	C	G	A
		TH44	T	T	C	C	G	A	C	A	T	G	C	C	T	T	G	T	T	N	G	G	T	C	T	C	C	A	G	G	C	A	T	C	G	N	A	C	A	G	C	C	G	C
		TH45	T	T	C	C	G	A	C	A	N	G	C	C	T	T	G	C	C	N	G	N	C	C	T	C	T	A	G	N	C	A	T	C	G	C	A	T	A	G	T	C	A	A
		TH46	T	T	C	C	G	A	C	A	C	A	T	C	T	C	G	C	T	N	G	G	T	T	T	C	C	A	G	G	C	A	T	T	G	N	A	C	C	G	T	C	A	C
		TH47	C	T	C	T	G	A	C	A	C	G	C	C	T	C	G	C	T	T	G	G	T	C	T	C	T	A	A	G	C	A	T	C	A	N	A	T	C	G	C	C	A	A
